# Supplementary material for: A New Mild Method for Synthesis of Marine Alkaloid Fascaplysin and Its Therapeutically Promising Derivatives
Source: Mar Drugs. 2023 Jul 25;21(8):424. doi: 10.3390/md21080424 (PMC10455802; doi:10.3390/md21080424)
Supplement: Supplementary file 1 [file marinedrugs-21-00424-s001.zip]

Archive with 1 entries (1 files):
- marinedrugs-2460097-supplementary.pdf
